# Supplementary material for: The Perfusion Index of the Ear as a Predictor of Hypotension Following the Induction of Anesthesia in Patients with Hypertension: A Prospective Observational Study
Source: J Clin Med. 2022 Oct 27;11(21):6342. doi: 10.3390/jcm11216342 (PMC9657609; doi:10.3390/jcm11216342)
Supplement: Supplementary file 1 [file jcm-11-06342-s001.zip]

Archive with 1 entries (1 files):
- jcm-1980537-supplementary.xlsx
