# Supplementary material for: The Perfusion Index of the Ear as a Predictor of Hypotension Following the Induction of Anesthesia in Patients with Hypertension: A Prospective Observational Study
Source: J Clin Med. 2022 Oct 27;11(21):6342. doi: 10.3390/jcm11216342 (PMC9657609; doi:10.3390/jcm11216342)
Supplement: Supplementary file 1 [file jcm-11-06342-s001.zip › jcm-1980537-supplementary.xlsx]

## Sheet: File S1
	baseline	2.5 min	5.0 min	7.5 min	10.0 min	12.5 min	15.0 min	17.5 min	20.0 min
SBP
Non-hypotension	142.50(135.50–165.25)	131.50(126.00–145.25)	149.50(122.25–170.25)	131.00(119.50–154.00)	122.00(111.25–137.75)	115.00(102.50–124.00)	107.50(99.75–119.25)	110.50(99.25–118.00)	118.50(97.50–124.75)
Hypotension	142.50(131.50–156.00)	126.00(110.75–136.50)	125.50(112.50–146.50)	111.00(105.00 –133.25) *	105.00(99.75–116.00) *	97.00(92.50–103.50) *	86.00(84.25–88.00) *	94.00(90.25–106.50) *	100.50(93.75–107.75) *
DBP
Non-hypotension	79.00(76.00–88.50)	89.00(72.75–95.50)	95.50(77.50–105.50)	84.00(69.50–93.25)	74.00(65.25–90.50)	71.50(63.00–84.50)	70.00(63.00–80.25)	72.00(63.50–79.00)	78.50(62.00–87.25)
Hypotension	76.50(70.00–88.75)	78.00(72.25–88.75)	81.00(76.25–91.00)	70.00(68.00–87.50)	66.50(61.50–78.75)	64.00(61.00–72.75)	60.50(57.25–68.00) *	64.50(60.25–73.25)	70.00(59.00–76.75)
MBP
Non-hypotension	96.50(92.75–109.00)	100.50(88.25–111.25)	108.50(90.75–122.00)	98.00(83.75–111.25)	87.00(77.50–103.25)	84.50(75.75–96.50)	81.50(75.25–91.75)	81.50(74.75–91.00)	90.00(73.75–100.00)
Hypotension	97.00(91.50–103.75)	94.50(88.25–98.00)	96.00(88.75–103.50)	82.50(78.25–102.75)	79.50(74.25–88.00)	74.00(70.75–82.50)	68.50(67.25–75.75) *	74.50(71.00–83.25) *	80.00(71.25–86.00)
HR
Non-hypotension	63.50(58.00–76.00)	72.50(62.00–77.75)	78.50(65.25–85.25)	72.00(60.75–82.75)	66.00(57.75–81.50)	63.50(55.00–75.75)	63.00(54.00–74.50)	62.50(54.75–72.50)	64.00(55.00–75.00)
Hypotension	67.50(59.75–73.00)	73.50(68.00–78.50)	81.00(73.25–87.00)	77.00(69.25–81.50)	74.00(64.75–79.75)	67.50(61.00–78.50)	66.00(60.00–75.75)	68.00(61.00–76.50)	68.50(63.25–74.50)
Finger
PVI
Non-hypotension	11.00(6.75–22.75)	13.00(10.00–16.00)	9.50(6.75–12.25)	5.50(4.75–10.50)	4.50(3.00–6.25)	3.00(2.75–4.25)	3.00(2.00–5.00)	3.00(2.00–5.25)	3.00(3.00–7.00)
Hypotension	10.00(8.00–14.75)	12.00(10.00–14.00)	10.50(7.00–14.00)	7.00(6.00–10.00)	6.00(4.00–9.75)	5.00(3.25–7.75) *	5.00(3.25–7.50) *	5.00(4.00–5.75)	5.50(4.00–7.75)
Pi
Non-hypotension	3.85(3.15–5.33)	5.95(4.08–7.12)	5.70(5.15–6.55)	6.90(6.10–8.03)	6.80(5.03–8.40)	6.30(4.72–8.05)	5.90(4.18–7.83)	5.20(4.02–6.98)	4.80(3.40–6.80)
Hypotension	3.40(2.12–5.22)	5.60(2.35–6.50)	6.45(3.62–7.83)	5.85(4.90–8.12)	6.00(4.95–7.93)	6.45(5.10–7.70)	6.25(4.82–7.68)	5.95(4.73–7.22)	5.45(4.62–6.30)
Ear
PVI
Non-hypotension	15.00(11.75–20.75)	14.00(9.00–19.25)	15.00(9.75–17.25)	11.50(7.75–13.75)	7.50(5.75–8.75)	4.50(3.75–9.00)	5.50(4.00–9.00)	6.50(4.00–9.00)	4.50(4.00–9.25)
Hypotension	18.00(14.00–21.00)	16.00(13.25–19.00)	19.50(17.00–22.75) *	14.50(10.00–19.00)	10.50(8.25–15.25) *	9.00(6.25–14.75) *	9.00(5.00–12.00) *	10.50(6.25–13.00) *	10.00(7.25–12.75) *
Pi
Non-hypotension	1.55(1.25–3.03)	1.70(1.15–2.95)	1.85(1.25–3.10)	1.70(1.34–2.38)	1.70(1.29–2.67)	1.50(1.04–2.60)	1.55(0.94–4.43)	1.40(0.87–4.25)	1.15(0.79–2.33)
Hypotension	0.49(0.36–0.60) *	0.52(0.33–0.78) *	0.54(0.33–0.76) *	0.66(0.60–0.86) *	0.71(0.59–0.93) *	0.75(0.56–0.97) *	0.74(0.53–0.98) *	0.74(0.52–0.88) *	0.73(0.52–0.88) *
